# Supplementary material for: The Importance of Age-Friendly City on Older People’s Continuity and Life Satisfaction
Source: Int J Environ Res Public Health. 2021 Jul 6;18(14):7252. doi: 10.3390/ijerph18147252 (PMC8306623; doi:10.3390/ijerph18147252)
Supplement: Supplementary file 1 [file ijerph-18-07252-s001.zip]

Archive with 1 entries (1 files):
- ijerph-1276286-supplementary.pdf
